# Supplementary material for: Genomic Insights into Genetic Diversity and Adaptation of Nanyang Cattle: Implications for Conservation and Breeding
Source: Animals (Basel). 2025 Oct 19;15(20):3033. doi: 10.3390/ani15203033 (PMC12562270; doi:10.3390/ani15203033)
Supplement: Supplementary file 1 [file animals-15-03033-s001.zip › Supplementary Table.xlsx]

## Sheet: Sheet1
Supplementary Table S1. Overview of whole genome sequencing data of Nanyang cattle.
Family ID	Individual ID	Raw reads	Mapped reads	Mapped Ratio (%)	Paired Reads	Paired Ratio (%)	Depth	Sample origin place
Nanyang population A	Nanyang01	209272338	208548108	99.65	208497524	99.63	11.36	Nanyang, Henan, China
Nanyang population A	Nanyang02	267696968	267494763	99.92	267458278	99.91	14.44	Nanyang, Henan, China
Nanyang population A	Nanyang03	249405286	249236119	99.93	249203854	99.92	13.57	Nanyang, Henan, China
Nanyang population A	Nanyang04	231746228	231574247	99.93	231540088	99.91	12.66	Nanyang, Henan, China
Nanyang population A	Nanyang05	232775736	232616291	99.93	232592426	99.92	12.67	Nanyang, Henan, China
Nanyang population A	Nanyang06	275350108	274851929	99.82	274789196	99.8	15.02	Nanyang, Henan, China
Nanyang population A	Nanyang07	219791108	219647835	99.93	219614230	99.92	11.98	Nanyang, Henan, China
Nanyang population A	Nanyang08	243384862	243196105	99.92	243161820	99.91	13.27	Nanyang, Henan, China
Nanyang population A	Nanyang09	214146482	213968710	99.92	213932052	99.9	11.67	Nanyang, Henan, China
Nanyang population A	Nanyang10	198977474	198826145	99.92	198798386	99.91	10.83	Nanyang, Henan, China
Nanyang population A	Nanyang11	189540304	189429181	99.94	189400802	99.93	10.31	Nanyang, Henan, China
Nanyang population A	Nanyang12	239603640	239384271	99.91	239339994	99.89	13	Nanyang, Henan, China
Nanyang population A	Nanyang13	210255826	210099890	99.93	210072802	99.91	11.44	Nanyang, Henan, China
Nanyang population A	Nanyang14	245278850	245103694	99.93	245073392	99.92	13.4	Nanyang, Henan, China
Nanyang population A	Nanyang15	208334918	208200654	99.94	208173968	99.92	11.35	Nanyang, Henan, China
Nanyang population A	Nanyang16	198931218	198478491	99.77	198425496	99.75	10.83	Nanyang, Henan, China
Nanyang population A	Nanyang17	203983830	203831109	99.93	203801466	99.91	11.13	Nanyang, Henan, China
Nanyang population A	Nanyang18	271302052	271099564	99.93	271062616	99.91	14.79	Nanyang, Henan, China
Nanyang population A	Nanyang19	232709196	232196274	99.78	232143182	99.76	12.69	Nanyang, Henan, China
Nanyang population A	Nanyang20	236510900	236116771	99.83	236063244	99.81	12.87	Nanyang, Henan, China
Nanyang population A	Nanyang21	227576712	227416149	99.93	227383170	99.91	12.41	Nanyang, Henan, China
Nanyang population A	Nanyang22	210450848	210019004	99.79	209962166	99.77	11.41	Nanyang, Henan, China
Nanyang population A	Nanyang23	202668684	202244820	99.79	202184342	99.76	11.05	Nanyang, Henan, China
Nanyang population A	Nanyang24	223110304	222682016	99.81	222616550	99.78	12.16	Nanyang, Henan, China
Nanyang population A	Nanyang25	263062382	262546844	99.8	262462970	99.77	14.31	Nanyang, Henan, China
Nanyang population A	Nanyang26	286639764	285873639	99.73	285773226	99.7	15.6	Nanyang, Henan, China
Nanyang population A	Nanyang27	258720072	258520555	99.92	258484524	99.91	14.13	Nanyang, Henan, China
Nanyang population A	Nanyang28	259445350	259215993	99.91	259173168	99.9	14.12	Nanyang, Henan, China
Nanyang population A	Nanyang29	248537320	248080310	99.82	248019084	99.79	13.49	Nanyang, Henan, China
Nanyang population A	Nanyang30	213357822	213160587	99.91	213119348	99.89	11.64	Nanyang, Henan, China
Nanyang population B	Nanyang31	183404653	182676726	99.6	178968065	97.58	9.96	Nanyang, Henan, China
Nanyang population B	Nanyang32	187104057	186759433	99.82	183503717	98.08	10.18	Nanyang, Henan, China
Nanyang population B	Nanyang33	182604542	182185135	99.77	178625138	97.82	9.93	Nanyang, Henan, China
Nanyang population B	Nanyang34	177510705	177237704	99.85	173795047	97.91	9.66	Nanyang, Henan, China
Nanyang population B	Nanyang35	187039918	186728320	99.83	183254070	97.98	10.18	Nanyang, Henan, China
Nanyang population B	Nanyang36	189543629	189189508	99.81	186223057	98.25	10.31	Nanyang, Henan, China
Nanyang population B	Nanyang37	182924107	182587915	99.82	179974947	98.39	9.95	Nanyang, Henan, China
Nanyang population B	Nanyang38	182977611	182176003	99.56	178879747	97.76	9.93	Nanyang, Henan, China
Nanyang population B	Nanyang39	206840182	206503362	99.84	202768529	98.03	11.26	Nanyang, Henan, China
Nanyang population B	Nanyang40	181586556	181243434	99.81	178279056	98.18	9.88	Nanyang, Henan, China
Nanyang population B	Nanyang41	184438349	184153974	99.85	181210819	98.25	10.04	Nanyang, Henan, China
Nanyang population B	Nanyang42	191803261	191503785	99.84	188745234	98.41	10.44	Nanyang, Henan, China
Nanyang population B	Nanyang43	185858472	185592776	99.86	181622901	97.72	10.12	Nanyang, Henan, China
Nanyang population B	Nanyang44	196980112	196149700	99.58	191994927	97.47	10.69	Nanyang, Henan, China
Nanyang population B	Nanyang45	183760225	182970992	99.57	179181732	97.51	9.97	Nanyang, Henan, China
Nanyang population B	Nanyang46	182329348	181930075	99.78	178741633	98.03	9.92	Nanyang, Henan, China
Nanyang population B	Nanyang47	181584062	181195703	99.79	177490687	97.75	9.88	Nanyang, Henan, China
